# Supplementary material for: Polymer Matrix and Manufacturing Methods in Solid Dispersion System for Enhancing Andrographolide Solubility and Absorption: A Systematic Review
Source: Pharmaceutics. 2024 May 20;16(5):688. doi: 10.3390/pharmaceutics16050688 (PMC11125128; doi:10.3390/pharmaceutics16050688)
Supplement: Supplementary file 1 [file pharmaceutics-16-00688-s001.zip]

Archive with 1 entries (1 files):
- pharmaceutics-2971026-supplementary.pdf
